# Supplementary material for: Hotspots and Trends in Nursing Interventions for Breast Cancer Patients Undergoing Radiotherapy: A Bibliometric Analysis
Source: Nurs Rep. 2026 Jun 23;16(7):210. doi: 10.3390/nursrep16070210 (PMC13414648; doi:10.3390/nursrep16070210)
Supplement: Supplementary file 1 [file nursrep-16-00210-s001.zip]

Archive with 1 entries (1 files):
- nursrep-4207934-supplementary.xlsx
