# Supplementary material for: Hotspots and Trends in Nursing Interventions for Breast Cancer Patients Undergoing Radiotherapy: A Bibliometric Analysis
Source: Nurs Rep. 2026 Jun 23;16(7):210. doi: 10.3390/nursrep16070210 (PMC13414648; doi:10.3390/nursrep16070210)
Supplement: Supplementary file 1 [file nursrep-16-00210-s001.zip › nursrep-4207934-supplementary.xlsx]

## Sheet: Sheet1
Table S1. Top 10 most productive authors.
Author	Articles	Articles Fractionalized
DINIZ DOS REIS, PAULA ELAINE	4	0.84
JACOBS, LINDA A.	4	0.82
MIASKOWSKI, CHRISTINE	4	0.55
PAUL, STEVEN M.	4	0.55
DE MENESES, AMANDA GOMES	3	0.45
EFVERMAN, ANNA	3	1.7
FERREIRA, ELAINE BARROS	3	0.45
FRANSSON, PER	3	0.59
GANZ, PATRICIA A.	3	0.27
LAMONTE, SAMUEL J.	3	0.21

## Sheet: Sheet2
Table S2. Top 10 most productive journals.
Journals	Articles	IF	JCR
ONCOLOGY NURSING FORUM	20	1.2	Q3
CANCER NURSING	18	2.5	Q2
CLINICAL JOURNAL OF ONCOLOGY NURSING	11	1.2	Q4
SUPPORTIVE CARE IN CANCER	11	3	Q1
EUROPEAN JOURNAL OF ONCOLOGY NURSING	10	2.7	Q1
JOURNAL OF CLINICAL NURSING	8	3.5	Q1
SEMINARS IN ONCOLOGY NURSING	8	2.3	Q2
INTEGRATIVE CANCER THERAPIES	7	2.8	Q2
BMC CANCER	6	3.4	Q2
COCHRANE DATABASE OF SYSTEMATIC REVIEWS	6	9.4	Q1
